# Supplementary material for: Heteroplasmic Variants of Mitochondrial DNA in Atherosclerotic Lesions of Human Aortic Intima
Source: Biomolecules. 2019 Sep 6;9(9):455. doi: 10.3390/biom9090455 (PMC6770808; doi:10.3390/biom9090455)
Supplement: Supplementary file 1 [file biomolecules-09-00455-s001.zip]

Archive with 5 entries (4 files):
- S1_Table.pdf
- __MACOSX/
- __MACOSX/._S1_Table.pdf
- S2_Table.pdf
- __MACOSX/._S2_Table.pdf
